# Supplementary material for: How safe is prehospital care? A systematic review
Source: Int J Qual Health Care. 2021 Oct 8;33(4):mzab138. doi: 10.1093/intqhc/mzab138 (PMC8547145; doi:10.1093/intqhc/mzab138)
Supplement: mzab138_Supp [file mzab138_supp.zip]

Archive with 2 entries (2 files):
- Supplementary material 1 - search strategy.docx
- Supplementary material 2 - summary of studies about frequency UPDATED.docx
